# Supplementary material for: Characteristics of Pathogenic Escherichia coli Associated with Diarrhea in Children under Five Years in Northwestern Ethiopia
Source: Trop Med Infect Dis. 2024 Mar 21;9(3):65. doi: 10.3390/tropicalmed9030065 (PMC10975463; doi:10.3390/tropicalmed9030065)
Supplement: Supplementary file 1 [file tropicalmed-09-00065-s001.zip]

Archive with 1 entries (1 files):
- tropicalmed-2884192-supplementary.pdf
